# Supplementary material for: Ambient AI in primary care: an exploratory mixed methods survey of UK general practitioners
Source: BMJ Health Care Inform. 2026 Jul 1;33(1):e101847. doi: 10.1136/bmjhci-2025-101847 (PMC13331185; doi:10.1136/bmjhci-2025-101847)
Supplement: online supplemental appendix 4 [file bmjhci-33-1-s004.xlsx]

## Sheet: Sheet1
responseid	status	S1	S2	D3	D3_998_other	D1	D1_3_other	D2	D4	D5a_1	D5a_2	D5a_3	D5a_4	D5a_5	D5a_6	D5a_7	D5a_8	D5a_9	D5a_10	D5a_98	D5a_99	Q1 screen	Q1 Demo	Q2 Demo	Q1_1	Q1_2	Q1_3	Q1_4	Q1_5	Q1_6	Q1_7	Q1_8	Q1_9	Q1_10	Q1_12	Q1_11	Q1_11_other	Q2a	Q2b	Q2c	Q2d_1	Q2d_2	Q2d_3	Q2d_4	Q2d_5	Q2d_6	Q2d_7	Q2d_8	Q2d_8_other
1	complete	Salaried GP	Yorkshire and Humber	NHS South Yorkshire ICB		Female		36 to 45	12,501 patients or more	1	0	0	1	0	0	0	0	0	1	0	0	Yes	20-30 hours	45	0	0	1	0	0	0	0	0	0	0	0	0		Rarely (Errors found in less than 10% of documentation)	Minor (Slight inaccuracies that don't affect patient care)	Occasionally (correct errors in 10–30% of documentation)	0	0	1	0	0	1	0	0
2	complete	Salaried GP	South East	NHS Surrey Heartlands ICB		Female		36 to 45	12,501 patients or more	0	0	0	0	0	0	0	0	0	0	0	1	Yes	40-50 hours	25	0	0	1	0	0	0	0	0	0	0	0	0		Rarely (Errors found in less than 10% of documentation)	Minor (Slight inaccuracies that don't affect patient care)	Almost always (correct errors in nearly all documentation)	0	0	0	0	0	1	0	0
3	complete	GP Partner / Principal	South West	NHS Bath And North East Somerset, Swindon and Wiltshire ICB		Male		36 to 45	10,001-12,500 patients	0	0	0	0	0	0	0	0	0	0	0	1	Yes	30-40 hours	30	0	0	1	0	0	0	0	0	0	0	0	0		Sometimes (Errors found in 10-30% of documentation)	Minor (Slight inaccuracies that don't affect patient care)	Occasionally (correct errors in 10–30% of documentation)	0	0	0	0	0	0	0	0
4	complete	Salaried GP	London	NHS South West London ICB		Female		36 to 45	7,501-10,000 patients	0	0	0	0	0	0	0	0	0	0	0	1	Yes	10-20 hours	15	0	0	1	0	0	0	0	0	0	0	0	0		Sometimes (Errors found in 10-30% of documentation)	Moderate (Errors requiring clarification but not affecting immediate patient care)	Almost always (correct errors in nearly all documentation)	1	0	1	0	0	0	0	0
5	complete	Salaried GP	North West	NHS North East and North Cumbria ICB		Male		35 or under	7,501-10,000 patients	0	0	1	0	0	1	0	0	0	1	0	0	Yes	30-40 hours	25	0	0	1	0	0	0	0	0	0	0	0	0		Sometimes (Errors found in 10-30% of documentation)	Moderate (Errors requiring clarification but not affecting immediate patient care)	Occasionally (correct errors in 10–30% of documentation)	1	0	1	0	0	1	1	0
6	complete	GP Partner / Principal	South East	NHS Sussex ICB		Male		36 to 45	12,501 patients or more	0	0	0	0	0	0	0	0	0	0	0	1	Yes	30-40 hours	25	0	0	0	0	0	0	0	0	0	0	0	1	Lexacom Echo	Sometimes (Errors found in 10-30% of documentation)	Moderate (Errors requiring clarification but not affecting immediate patient care)	Often (correct errors in 31–70% of documentation)	0	0	1	0	0	0	1	0
7	complete	Salaried GP	London	NHS South West London ICB		Male		46 to 55	10,001-12,500 patients	0	0	0	0	0	0	0	0	0	0	0	1	Yes	10-20 hours	30	0	0	0	0	0	0	0	0	0	0	0	1	AccuRx, Heidi	Sometimes (Errors found in 10-30% of documentation)	Minor (Slight inaccuracies that don't affect patient care)	Occasionally (correct errors in 10–30% of documentation)	0	0	0	0	0	0	0	0
8	complete	GP Partner / Principal	West Midlands	NHS Birmingham And Solihull ICB		Male		36 to 45	12,501 patients or more	0	0	0	0	0	0	0	0	0	0	0	1	Yes	40-50 hours	24	0	0	1	0	0	0	0	0	0	0	0	0		Often (Errors found in 31-70% of documentation)	Minor (Slight inaccuracies that don't affect patient care)	Often (correct errors in 31–70% of documentation)	0	0	0	0	0	0	0	0
9	complete	GP Partner / Principal	Yorkshire and Humber	NHS Humber and North Yorkshire ICB		Male		46 to 55	12,501 patients or more	0	0	0	0	0	0	0	0	0	0	0	1	Yes	40-50 hours	30	0	0	1	0	0	0	0	0	0	0	0	0		Always (Errors found in nearly all documentation)	Moderate (Errors requiring clarification but not affecting immediate patient care)	Almost always (correct errors in nearly all documentation)	0	0	0	0	0	0	0	0
10	complete	Salaried GP	North East	NHS West Yorkshire ICB		Female		36 to 45	10,001-12,500 patients	0	0	0	0	0	0	0	0	0	0	1	0	Yes	10-20 hours	34	0	0	0	0	0	0	0	0	0	0	0	1	Anima	Often (Errors found in 31-70% of documentation)	Moderate (Errors requiring clarification but not affecting immediate patient care)	Almost always (correct errors in nearly all documentation)	0	0	0	0	0	0	0	0
11	complete	GP Partner / Principal	South West	NHS Bristol, North Somerset And South Gloucestershire ICB		Male		36 to 45	10,001-12,500 patients	0	0	0	0	0	0	0	0	0	0	0	1	Yes	30-40 hours	28	0	0	1	0	0	0	0	0	0	0	0	0		Rarely (Errors found in less than 10% of documentation)	Minor (Slight inaccuracies that don't affect patient care)	Occasionally (correct errors in 10–30% of documentation)	0	0	0	0	0	0	0	0
12	complete	GP Partner / Principal	South West	NHS Cornwall and the Isles of Scilly ICB		Male		36 to 45	10,001-12,500 patients	0	0	0	0	0	0	0	0	0	0	0	1	Yes	10-20 hours	25	0	0	1	0	0	0	0	0	0	0	0	0		Rarely (Errors found in less than 10% of documentation)	Minor (Slight inaccuracies that don't affect patient care)	Rarely (correct errors in less than 10% of documentation)	0	0	0	0	0	1	1	0
13	complete	GP Partner / Principal	South West	NHS Cornwall and the Isles of Scilly ICB		Female		36 to 45	10,001-12,500 patients	0	0	0	0	0	0	0	0	0	0	0	1	Yes	20-30 hours	26	0	0	1	0	0	0	0	0	0	0	0	0		Sometimes (Errors found in 10-30% of documentation)	Insignificant (No impact on patient care)	Occasionally (correct errors in 10–30% of documentation)	0	0	0	0	0	0	0	0
14	complete	Salaried GP	South West	NHS Gloucestershire ICB		Male		36 to 45	12,501 patients or more	0	0	0	0	0	0	0	0	0	0	0	1	Yes	20-30 hours	30	0	0	0	0	0	0	0	0	0	0	1	0	AccuRx	Rarely (Errors found in less than 10% of documentation)	Minor (Slight inaccuracies that don't affect patient care)	Rarely (correct errors in less than 10% of documentation)	0	0	1	0	0	0	1	0
15	complete	GP Partner / Principal	South West	NHS Devon ICB		Male		46 to 55	12,501 patients or more	0	0	1	0	0	0	0	0	0	0	0	0	Yes	More than 50 hours	40	0	0	1	0	0	0	0	0	0	0	0	0		Always (Errors found in nearly all documentation)	Moderate (Errors requiring clarification but not affecting immediate patient care)	Almost always (correct errors in nearly all documentation)	0	0	0	0	0	1	0	0
16	complete	Salaried GP	South East	NHS Surrey Heartlands ICB		Male		36 to 45	10,001-12,500 patients	0	0	0	0	0	0	0	0	0	0	0	1	Yes	More than 50 hours	45	0	0	1	0	0	0	0	0	0	0	0	0		Rarely (Errors found in less than 10% of documentation)	Minor (Slight inaccuracies that don't affect patient care)	Occasionally (correct errors in 10–30% of documentation)	1	1	1	1	1	1	1	0
17	complete	Locum GP	London	NHS North Central London ICB		Female		36 to 45	10,001-12,500 patients	0	0	0	0	0	0	0	1	0	1	1	0	Yes	20-30 hours	32	0	0	0	0	0	0	0	0	0	0	0	1	Inbuilt into ringcentral	Sometimes (Errors found in 10-30% of documentation)	Minor (Slight inaccuracies that don't affect patient care)	Occasionally (correct errors in 10–30% of documentation)	1	0	1	1	0	0	0	0
18	complete	GP Partner / Principal	East Midlands	NHS Derby And Derbyshire ICB		Male		46 to 55	12,501 patients or more	0	0	0	0	0	0	0	0	0	0	0	1	Yes	30-40 hours	26	0	0	1	0	0	0	0	0	0	0	0	0		Always (Errors found in nearly all documentation)	Significant (Errors that could lead to inappropriate patient care if not caught)	Almost always (correct errors in nearly all documentation)	1	0	1	0	0	0	0	0
19	complete	Salaried GP	South East	NHS Hampshire and Isle of Wight ICB		Female		36 to 45	12,501 patients or more	0	0	0	0	0	0	0	0	0	0	0	1	Yes	10-20 hours	36	0	0	1	0	0	0	0	0	0	0	1	0	Accurx scribe	Often (Errors found in 31-70% of documentation)	Moderate (Errors requiring clarification but not affecting immediate patient care)	Often (correct errors in 31–70% of documentation)	0	0	1	0	0	0	0	1	Multiple problems in single consult
20	complete	Salaried GP	North West	NHS Cheshire and Merseyside ICB		Male		46 to 55	Up to 5,000 patients	0	0	0	0	0	0	0	0	0	0	1	0	Yes	20-30 hours	21	0	0	1	0	0	0	0	0	0	0	0	0	Heidi	Often (Errors found in 31-70% of documentation)	Moderate (Errors requiring clarification but not affecting immediate patient care)	Often (correct errors in 31–70% of documentation)	0	0	0	0	0	0	0	0
21	complete	Salaried GP	West Midlands	NHS Coventry and Warwickshire ICB		Female		46 to 55	10,001-12,500 patients	0	0	0	0	0	0	0	0	0	1	0	0	Yes	30-40 hours	26	0	0	1	0	0	0	0	0	0	0	0	0		Rarely (Errors found in less than 10% of documentation)	Minor (Slight inaccuracies that don't affect patient care)	Rarely (correct errors in less than 10% of documentation)	0	0	0	0	0	0	0	0
22	complete	Salaried GP	London	NHS South West London ICB		Female		36 to 45	12,501 patients or more	0	0	0	0	0	0	0	0	0	0	0	1	Yes	30-40 hours	20	0	0	1	0	0	0	0	0	0	0	0	0		Always (Errors found in nearly all documentation)	Significant (Errors that could lead to inappropriate patient care if not caught)	Almost always (correct errors in nearly all documentation)	0	0	0	0	0	0	0	0
23	complete	GP Partner / Principal	North East	NHS West Yorkshire ICB		Male		46 to 55	12,501 patients or more	0	0	0	0	0	0	0	0	0	0	0	1	Yes	More than 50 hours	45	0	0	1	1	0	0	0	0	0	0	1	0	accurx	Sometimes (Errors found in 10-30% of documentation)	Minor (Slight inaccuracies that don't affect patient care)	Occasionally (correct errors in 10–30% of documentation)	0	0	1	0	0	0	1	0
24	complete	Salaried GP	East Midlands	NHS Leicester, Leicestershire And Rutland ICB		Male		35 or under	10,001-12,500 patients	0	0	0	0	0	0	0	0	0	0	0	1	Yes	20-30 hours	25	0	0	1	0	0	0	0	0	0	0	0	0		Often (Errors found in 31-70% of documentation)	Significant (Errors that could lead to inappropriate patient care if not caught)	Almost always (correct errors in nearly all documentation)	0	0	0	0	0	0	0	0
25	complete	GP Partner / Principal	North East	NHS West Yorkshire ICB		Female		46 to 55	7,501-10,000 patients	0	0	0	0	0	0	0	0	0	0	0	1	Yes	20-30 hours	30	0	0	1	0	0	0	0	0	0	0	0	0		Sometimes (Errors found in 10-30% of documentation)	Moderate (Errors requiring clarification but not affecting immediate patient care)	Almost always (correct errors in nearly all documentation)	0	0	0	0	0	0	0	0
26	complete	GP Partner / Principal	North West	NHS Cheshire and Merseyside ICB		Male		35 or under	7,501-10,000 patients	0	0	0	0	0	0	0	0	0	0	0	1	Yes	30-40 hours	30	0	0	1	0	0	0	0	0	0	0	0	0		Rarely (Errors found in less than 10% of documentation)	Insignificant (No impact on patient care)	Almost always (correct errors in nearly all documentation)	1	0	0	0	0	1	0	0
27	complete	Salaried GP	South West	NHS Gloucestershire ICB		Male		36 to 45	10,001-12,500 patients	0	0	0	0	0	0	0	0	0	0	1	0	Yes	40-50 hours	28	0	0	1	0	0	0	0	0	0	0	0	0		Often (Errors found in 31-70% of documentation)	Moderate (Errors requiring clarification but not affecting immediate patient care)	Almost always (correct errors in nearly all documentation)	0	0	0	0	0	0	0	0
28	complete	GP Partner / Principal	East of England	NHS Mid and South Essex ICB		Male		56 or over	5,001-7,500 patients	0	0	0	0	0	0	0	0	0	0	0	1	Yes	30-40 hours	25	0	0	1	0	0	0	0	0	0	0	0	0		Sometimes (Errors found in 10-30% of documentation)	Moderate (Errors requiring clarification but not affecting immediate patient care)	Almost always (correct errors in nearly all documentation)	0	0	1	0	0	0	0	0
29	complete	GP Partner / Principal	South East	NHS Hampshire and Isle of Wight ICB		Male		56 or over	12,501 patients or more	0	0	0	0	0	0	0	0	0	0	0	1	Yes	40-50 hours	20	0	0	1	0	0	0	0	0	0	0	0	0		Rarely (Errors found in less than 10% of documentation)	Minor (Slight inaccuracies that don't affect patient care)	Occasionally (correct errors in 10–30% of documentation)	0	0	0	0	0	0	1	0
30	complete	GP Partner / Principal	Scotland	NHS Forth Valley		Male		36 to 45	7,501-10,000 patients	0	0	0	0	0	0	0	0	0	0	0	1	Yes	30-40 hours	30	0	0	1	0	0	0	0	0	0	0	0	0		Rarely (Errors found in less than 10% of documentation)	Minor (Slight inaccuracies that don't affect patient care)	Almost always (correct errors in nearly all documentation)	0	0	1	0	0	0	1	0
31	complete	GP Partner / Principal	Wales	Hywel Dda University Health Board		Male		36 to 45	5,001-7,500 patients	0	0	0	0	0	1	0	0	0	0	0	0	Yes	30-40 hours	30	0	0	1	0	0	0	0	0	0	0	0	0		Sometimes (Errors found in 10-30% of documentation)	Moderate (Errors requiring clarification but not affecting immediate patient care)	Occasionally (correct errors in 10–30% of documentation)	1	0	1	0	0	0	1	0
32	complete	GP Partner / Principal	West Midlands	NHS Herefordshire and Worcestershire ICB		Male		46 to 55	5,001-7,500 patients	0	1	0	1	0	0	0	0	0	0	0	0	Yes	40-50 hours	25	0	0	1	0	0	0	0	0	0	0	0	0		Sometimes (Errors found in 10-30% of documentation)	Moderate (Errors requiring clarification but not affecting immediate patient care)	Occasionally (correct errors in 10–30% of documentation)	0	0	0	1	0	0	1	0
33	complete	GP Partner / Principal	Yorkshire and Humber	NHS South Yorkshire ICB		Female		46 to 55	5,001-7,500 patients	0	0	0	0	0	0	0	0	0	0	0	1	Yes	20-30 hours	30	0	0	1	0	0	0	0	0	0	0	0	0		Rarely (Errors found in less than 10% of documentation)	Insignificant (No impact on patient care)	Almost always (correct errors in nearly all documentation)	0	0	0	0	0	0	0	0
34	complete	Salaried GP	Yorkshire and Humber	NHS South Yorkshire ICB		Female		35 or under	12,501 patients or more	0	0	0	0	0	0	0	0	0	0	1	0	Yes	40-50 hours	30	0	0	1	0	0	0	0	0	0	0	0	0		Sometimes (Errors found in 10-30% of documentation)	Minor (Slight inaccuracies that don't affect patient care)	Occasionally (correct errors in 10–30% of documentation)	1	0	0	1	0	1	1	0
35	complete	Salaried GP	North West	NHS Greater Manchester ICB		Female		36 to 45	7,501-10,000 patients	0	0	0	0	0	0	0	0	0	1	0	0	Yes	30-40 hours	30	0	0	1	0	0	0	0	0	0	0	0	0		Sometimes (Errors found in 10-30% of documentation)	Minor (Slight inaccuracies that don't affect patient care)	Almost always (correct errors in nearly all documentation)	0	0	0	0	0	0	0	0
36	complete	Salaried GP	East Midlands	NHS Northamptonshire ICB		Female		46 to 55	7,501-10,000 patients	0	0	1	0	0	0	0	0	0	1	0	0	Yes	10-20 hours	30	0	0	0	0	0	0	0	0	0	0	0	1	Anima	Sometimes (Errors found in 10-30% of documentation)	Minor (Slight inaccuracies that don't affect patient care)	Occasionally (correct errors in 10–30% of documentation)	0	0	1	0	0	1	1	0
37	complete	Locum GP	South East	NHS Sussex ICB		Prefer not to say		46 to 55	7,501-10,000 patients	0	0	0	0	0	0	0	0	0	0	0	1	Yes	More than 50 hours	25	0	0	0	0	0	0	1	0	0	0	0	0		Always (Errors found in nearly all documentation)	Minor (Slight inaccuracies that don't affect patient care)	Rarely (correct errors in less than 10% of documentation)	0	0	0	0	0	0	0	0
38	complete	Salaried GP	London	NHS North Central London ICB		Female		36 to 45	7,501-10,000 patients	0	0	0	0	0	0	0	0	0	0	1	0	Yes	10-20 hours	15	0	0	1	0	0	0	0	0	0	0	0	0		Often (Errors found in 31-70% of documentation)	Moderate (Errors requiring clarification but not affecting immediate patient care)	Almost always (correct errors in nearly all documentation)	0	0	0	0	0	0	0	0
39	complete	GP Partner / Principal	London	NHS North Central London ICB		Male		46 to 55	12,501 patients or more	0	0	0	0	0	0	0	0	0	0	0	1	Yes	More than 50 hours	25	0	0	1	0	0	0	0	0	0	0	0	1	Tortus	Often (Errors found in 31-70% of documentation)	Moderate (Errors requiring clarification but not affecting immediate patient care)	Occasionally (correct errors in 10–30% of documentation)	0	0	0	0	0	0	1	0
40	complete	Salaried GP	North East	NHS West Yorkshire ICB		Female		46 to 55	7,501-10,000 patients	0	0	0	0	0	0	0	0	0	0	0	1	Yes	30-40 hours	28	0	0	1	0	0	0	0	0	0	0	0	0		Always (Errors found in nearly all documentation)	Moderate (Errors requiring clarification but not affecting immediate patient care)	Almost always (correct errors in nearly all documentation)	0	0	0	0	0	0	0	0
41	complete	GP Partner / Principal	West Midlands	NHS Birmingham And Solihull ICB		Male		36 to 45	7,501-10,000 patients	0	0	0	1	0	0	0	0	0	0	0	0	Yes	30-40 hours	30	0	0	1	0	0	0	0	0	0	0	0	0		Sometimes (Errors found in 10-30% of documentation)	Minor (Slight inaccuracies that don't affect patient care)	Occasionally (correct errors in 10–30% of documentation)	1	0	0	0	0	1	1	0
42	complete	Locum GP	Scotland	NHS Fife		Female		36 to 45	10,001-12,500 patients	0	0	0	0	0	0	0	0	0	0	0	1	Yes	10-20 hours	14	0	0	1	0	0	0	0	0	0	0	0	0		Rarely (Errors found in less than 10% of documentation)	Minor (Slight inaccuracies that don't affect patient care)	Occasionally (correct errors in 10–30% of documentation)	0	0	0	0	0	0	0	0
43	complete	GP Partner / Principal	East of England	NHS Bedfordshire, Luton and Milton Keynes ICB		Female		46 to 55	10,001-12,500 patients	0	0	0	0	0	0	0	0	0	0	0	1	Yes	40-50 hours	30	0	0	1	0	0	0	0	0	0	0	0	0	Heidi	Rarely (Errors found in less than 10% of documentation)	Insignificant (No impact on patient care)	Rarely (correct errors in less than 10% of documentation)	1	0	0	0	0	1	1	0
44	complete	Salaried GP	North West	NHS Cheshire and Merseyside ICB		Female		35 or under	10,001-12,500 patients	0	0	0	0	0	0	0	0	0	1	0	0	Yes	20-30 hours	28	0	0	1	0	0	0	0	0	0	0	0	0		Sometimes (Errors found in 10-30% of documentation)	Moderate (Errors requiring clarification but not affecting immediate patient care)	Often (correct errors in 31–70% of documentation)	1	0	1	0	0	0	1	0
45	complete	GP Partner / Principal	North East	NHS West Yorkshire ICB		Male		36 to 45	10,001-12,500 patients	0	0	0	0	0	0	0	0	0	0	0	1	Yes	30-40 hours	28	0	0	1	0	0	0	0	0	0	0	0	0		Sometimes (Errors found in 10-30% of documentation)	Minor (Slight inaccuracies that don't affect patient care)	Rarely (correct errors in less than 10% of documentation)	1	1	1	1	1	1	1	0
46	complete	GP Partner / Principal	East Midlands	NHS Nottingham and Nottinghamshire ICB		Female		36 to 45	Up to 5,000 patients	0	0	0	1	0	0	0	0	0	1	0	0	Yes	More than 50 hours	25	0	0	1	0	0	0	0	0	0	0	0	0		Often (Errors found in 31-70% of documentation)	Significant (Errors that could lead to inappropriate patient care if not caught)	Often (correct errors in 31–70% of documentation)	0	0	0	0	0	0	0	0
47	complete	Salaried GP	London	NHS South East London ICB		Female		36 to 45	12,501 patients or more	0	0	0	0	0	0	0	0	0	0	0	1	Yes	More than 50 hours	30	0	0	1	0	0	0	0	0	0	0	0	0		Sometimes (Errors found in 10-30% of documentation)	Minor (Slight inaccuracies that don't affect patient care)	Occasionally (correct errors in 10–30% of documentation)	1	0	1	1	0	0	1	0
48	complete	GP Partner / Principal	Wales	NHS Western Isles (Bòrd SSN nan Eilean Siar)		Female		36 to 45	12,501 patients or more	0	0	0	0	0	0	0	0	0	0	0	1	Yes	20-30 hours	35	0	0	1	0	0	0	0	0	0	0	0	0		Often (Errors found in 31-70% of documentation)	Insignificant (No impact on patient care)	Almost always (correct errors in nearly all documentation)	0	0	0	0	0	0	0	1	Can't say i've noticed but will start to look for patterns now you've asked!
49	complete	GP Partner / Principal	South West	NHS Bristol, North Somerset And South Gloucestershire ICB		Female		56 or over	12,501 patients or more	0	0	0	0	0	0	0	0	0	0	0	1	Yes	30-40 hours	24	0	0	1	0	0	0	0	0	0	0	0	0		Sometimes (Errors found in 10-30% of documentation)	Minor (Slight inaccuracies that don't affect patient care)	Almost always (correct errors in nearly all documentation)	0	0	0	0	0	0	0	0
50	complete	Salaried GP	Yorkshire and Humber	NHS Humber and North Yorkshire ICB		Female		46 to 55	12,501 patients or more	0	0	0	0	0	0	0	0	0	0	0	1	Yes	20-30 hours	25	0	0	1	0	0	0	0	0	0	0	0	0		Often (Errors found in 31-70% of documentation)	Moderate (Errors requiring clarification but not affecting immediate patient care)	Almost always (correct errors in nearly all documentation)	1	1	1	1	1	0	1	0
51	complete	GP Partner / Principal	West Midlands	NHS Coventry and Warwickshire ICB		Male		36 to 45	12,501 patients or more	0	0	0	0	0	0	0	0	0	0	0	1	Yes	40-50 hours	32	0	0	1	0	0	0	0	0	0	0	0	0		Rarely (Errors found in less than 10% of documentation)	Moderate (Errors requiring clarification but not affecting immediate patient care)	Almost always (correct errors in nearly all documentation)	0	0	0	0	0	0	0	0
52	complete	Locum GP	London	NHS North Central London ICB		Female		36 to 45	12,501 patients or more	0	0	0	0	1	0	0	0	0	0	0	0	Yes	10-20 hours	15	0	0	1	0	0	0	0	0	0	0	0	0		Rarely (Errors found in less than 10% of documentation)	Minor (Slight inaccuracies that don't affect patient care)	Rarely (correct errors in less than 10% of documentation)	1	0	0	1	1	1	0	0
53	complete	GP Partner / Principal	Yorkshire and Humber	NHS Humber and North Yorkshire ICB		Male		46 to 55	5,001-7,500 patients	0	0	0	0	0	0	0	0	0	0	0	1	Yes	More than 50 hours	30	0	0	1	0	0	0	0	0	0	0	0	0		Sometimes (Errors found in 10-30% of documentation)	Minor (Slight inaccuracies that don't affect patient care)	Occasionally (correct errors in 10–30% of documentation)	1	0	1	1	0	0	0	0
54	complete	GP Partner / Principal	Wales	NHS Western Isles (Bòrd SSN nan Eilean Siar)		Male		46 to 55	Up to 5,000 patients	1	0	0	0	0	0	0	0	0	0	0	0	Yes	Fewer than 10 hours	1	0	0	0	0	0	0	0	0	0	0	0	1	Meta AI	Often (Errors found in 31-70% of documentation)	Moderate (Errors requiring clarification but not affecting immediate patient care)	Occasionally (correct errors in 10–30% of documentation)	1	0	0	0	0	0	0	0
55	complete	GP Partner / Principal	East Midlands	NHS Northamptonshire ICB		Male		36 to 45	12,501 patients or more	0	0	1	0	0	0	0	0	0	0	1	0	Yes	30-40 hours	30	0	0	1	0	0	0	0	0	0	0	0	0		Rarely (Errors found in less than 10% of documentation)	Minor (Slight inaccuracies that don't affect patient care)	Rarely (correct errors in less than 10% of documentation)	0	0	0	0	0	0	0	0
56	complete	GP Partner / Principal	South East	NHS Hampshire and Isle of Wight ICB		Male		46 to 55	12,501 patients or more	1	0	0	0	0	0	0	0	0	0	0	0	Yes	40-50 hours	25	0	0	1	0	0	0	0	0	0	0	0	0		Rarely (Errors found in less than 10% of documentation)	Minor (Slight inaccuracies that don't affect patient care)	Rarely (correct errors in less than 10% of documentation)	1	0	0	1	1	1	1	0
57	complete	GP Partner / Principal	East of England	NHS Mid and South Essex ICB		Female		46 to 55	7,501-10,000 patients	0	0	0	1	0	1	0	0	0	1	0	0	Yes	40-50 hours	35	0	0	0	1	0	0	0	0	0	0	0	0		Sometimes (Errors found in 10-30% of documentation)	Moderate (Errors requiring clarification but not affecting immediate patient care)	Almost always (correct errors in nearly all documentation)	0	0	0	0	0	0	0	0
58	complete	GP Partner / Principal	South East	NHS Hampshire and Isle of Wight ICB		Male		46 to 55	12,501 patients or more	0	0	0	0	0	0	0	0	0	0	0	1	Yes	40-50 hours	40	0	0	1	0	0	0	0	0	0	0	0	0		Sometimes (Errors found in 10-30% of documentation)	Minor (Slight inaccuracies that don't affect patient care)	Occasionally (correct errors in 10–30% of documentation)	0	0	0	0	0	0	1	1	Non medical elements of conversation holidays talking about family / friends
59	complete	GP Partner / Principal	North East	NHS West Yorkshire ICB		Male		36 to 45	5,001-7,500 patients	0	0	0	1	0	0	0	0	0	0	0	0	Yes	40-50 hours	25	0	0	1	0	0	0	0	0	0	0	0	0		Often (Errors found in 31-70% of documentation)	Minor (Slight inaccuracies that don't affect patient care)	Almost always (correct errors in nearly all documentation)	0	0	1	0	0	0	1	0
60	complete	Salaried GP	East Midlands	NHS Leicester, Leicestershire And Rutland ICB		Male		36 to 45	12,501 patients or more	0	0	0	0	0	0	0	0	0	0	0	1	Yes	30-40 hours	28	0	0	1	0	0	0	0	0	0	0	0	0		Rarely (Errors found in less than 10% of documentation)	Moderate (Errors requiring clarification but not affecting immediate patient care)	Rarely (correct errors in less than 10% of documentation)	0	0	0	0	0	0	0	0
61	complete	Locum GP	North West	NHS Cheshire and Merseyside ICB		Female		36 to 45	12,501 patients or more	0	0	0	0	0	0	0	1	0	1	0	0	Yes	20-30 hours	10	0	0	1	0	0	0	0	0	0	0	0	0		Always (Errors found in nearly all documentation)	Significant (Errors that could lead to inappropriate patient care if not caught)	Almost always (correct errors in nearly all documentation)	0	0	0	0	0	0	0	0
62	complete	GP Registrar	Yorkshire and Humber	NHS South Yorkshire ICB		Female		35 or under	5,001-7,500 patients	0	0	0	0	0	0	0	0	0	1	0	0	Yes	40-50 hours	23	0	0	1	0	0	1	0	0	0	0	0	0		Sometimes (Errors found in 10-30% of documentation)	Moderate (Errors requiring clarification but not affecting immediate patient care)	Often (correct errors in 31–70% of documentation)	1	0	1	1	0	1	0	0
63	complete	GP Partner / Principal	West Midlands	NHS Coventry and Warwickshire ICB		Male		46 to 55	12,501 patients or more	0	0	0	0	0	1	0	0	0	0	0	0	Yes	More than 50 hours	36	0	0	1	0	0	0	0	0	0	0	0	0		Rarely (Errors found in less than 10% of documentation)	Minor (Slight inaccuracies that don't affect patient care)	Rarely (correct errors in less than 10% of documentation)	1	0	0	1	1	0	0	0
64	complete	GP Partner / Principal	Scotland	NHS Lancashire and South Cumbria ICB		Female		46 to 55	12,501 patients or more	0	0	0	0	0	0	0	0	0	1	0	0	Yes	40-50 hours	30	0	0	1	0	0	0	0	0	0	0	0	0		Sometimes (Errors found in 10-30% of documentation)	Moderate (Errors requiring clarification but not affecting immediate patient care)	Often (correct errors in 31–70% of documentation)	1	0	1	1	1	0	1	0
65	complete	Salaried GP	North West	NHS Greater Manchester ICB		Female		35 or under	12,501 patients or more	0	0	0	0	0	0	0	0	0	0	0	1	Yes	40-50 hours	24	0	0	1	0	0	0	0	0	0	0	0	0		Sometimes (Errors found in 10-30% of documentation)	Significant (Errors that could lead to inappropriate patient care if not caught)	Often (correct errors in 31–70% of documentation)	1	0	0	0	0	0	0	0
66	complete	GP Partner / Principal	East of England	NHS Bedfordshire, Luton and Milton Keynes ICB		Female		36 to 45	10,001-12,500 patients	0	0	0	0	0	0	0	0	0	1	0	0	Yes	10-20 hours	30	0	0	1	0	0	0	0	0	0	0	0	0		Often (Errors found in 31-70% of documentation)	Moderate (Errors requiring clarification but not affecting immediate patient care)	Almost always (correct errors in nearly all documentation)	1	0	1	1	1	1	0	0
67	complete	GP Partner / Principal	Yorkshire and Humber	NHS Humber and North Yorkshire ICB		Male		56 or over	7,501-10,000 patients	0	0	0	0	0	0	0	0	0	0	0	1	Yes	40-50 hours	20	0	0	1	0	0	0	0	0	0	0	0	0		Often (Errors found in 31-70% of documentation)	Significant (Errors that could lead to inappropriate patient care if not caught)	Often (correct errors in 31–70% of documentation)	0	0	0	0	0	0	0	0
68	complete	GP Partner / Principal	South West	NHS Devon ICB		Male		46 to 55	12,501 patients or more	0	0	0	0	0	1	0	0	0	0	0	0	Yes	More than 50 hours	30	0	0	1	0	0	0	0	0	0	0	0	0		Often (Errors found in 31-70% of documentation)	Critical (Errors that could result in serious harm to patient care if not detected)	Almost always (correct errors in nearly all documentation)	0	0	0	0	0	0	0	0
69	complete	GP Registrar	Yorkshire and Humber	NHS South Yorkshire ICB		Female		46 to 55	5,001-7,500 patients	0	0	0	0	0	0	0	0	0	0	0	1	Yes	20-30 hours	20	0	0	1	0	0	0	0	0	0	0	0	0		Sometimes (Errors found in 10-30% of documentation)	Minor (Slight inaccuracies that don't affect patient care)	Almost always (correct errors in nearly all documentation)	1	0	1	0	0	1	1	0
70	complete	Salaried GP	South East	NHS Surrey Heartlands ICB		Male		36 to 45	12,501 patients or more	0	0	0	0	0	0	0	0	0	0	0	1	Yes	40-50 hours	34	0	0	1	0	0	0	0	0	0	0	0	0		Rarely (Errors found in less than 10% of documentation)	Insignificant (No impact on patient care)	Almost always (correct errors in nearly all documentation)	1	0	1	0	0	1	1	0
71	complete	Salaried GP	South West	NHS Somerset ICB		Female		36 to 45	12,501 patients or more	0	0	0	0	0	0	0	0	0	0	1	0	Yes	30-40 hours	30	0	0	1	0	0	0	0	0	0	0	0	0		Sometimes (Errors found in 10-30% of documentation)	Minor (Slight inaccuracies that don't affect patient care)	Often (correct errors in 31–70% of documentation)	0	0	0	1	0	1	1	0
72	complete	GP Partner / Principal	Yorkshire and Humber	NHS South Yorkshire ICB		Male		56 or over	12,501 patients or more	0	0	0	0	0	0	0	0	0	0	0	1	Yes	30-40 hours	30	0	0	1	0	0	0	0	0	0	0	0	0		Rarely (Errors found in less than 10% of documentation)	Minor (Slight inaccuracies that don't affect patient care)	Rarely (correct errors in less than 10% of documentation)	1	1	1	0	1	0	0	0
73	complete	GP Partner / Principal	South West	NHS Devon ICB		Female		46 to 55	7,501-10,000 patients	0	0	0	0	0	0	0	0	0	1	0	0	Yes	20-30 hours	25	0	0	1	0	0	0	0	0	0	0	0	0		Rarely (Errors found in less than 10% of documentation)	Minor (Slight inaccuracies that don't affect patient care)	Rarely (correct errors in less than 10% of documentation)	0	0	0	0	0	0	0	0
74	complete	GP Registrar	Yorkshire and Humber	NHS Humber and North Yorkshire ICB		Female		35 or under	7,501-10,000 patients	0	0	0	0	0	0	0	0	0	0	0	1	Yes	30-40 hours	8	0	0	1	0	0	0	0	0	0	0	0	0		Always (Errors found in nearly all documentation)	Significant (Errors that could lead to inappropriate patient care if not caught)	Almost always (correct errors in nearly all documentation)	0	0	0	0	0	0	0	0
75	complete	Salaried GP	Scotland	NHS Lancashire and South Cumbria ICB		Female		35 or under	12,501 patients or more	0	0	0	0	0	0	0	0	0	0	0	1	Yes	20-30 hours	27	0	0	1	0	0	0	0	0	0	0	0	0		Rarely (Errors found in less than 10% of documentation)	Moderate (Errors requiring clarification but not affecting immediate patient care)	Occasionally (correct errors in 10–30% of documentation)	0	0	1	0	0	0	1	0
76	complete	Locum GP	West Midlands	NHS Herefordshire and Worcestershire ICB		Female		36 to 45	7,501-10,000 patients	0	0	0	0	0	0	0	0	0	1	0	0	Yes	40-50 hours	30	0	0	1	0	0	0	0	0	0	0	0	0		Rarely (Errors found in less than 10% of documentation)	Insignificant (No impact on patient care)	Rarely (correct errors in less than 10% of documentation)	0	0	0	0	0	0	0	0
77	complete	GP Partner / Principal	West Midlands	NHS Coventry and Warwickshire ICB		Male		46 to 55	12,501 patients or more	0	0	0	1	0	0	0	0	0	0	0	0	Yes	30-40 hours	30	0	0	1	0	0	0	0	0	0	0	1	0	Accurx	Often (Errors found in 31-70% of documentation)	Insignificant (No impact on patient care)	Often (correct errors in 31–70% of documentation)	0	0	1	0	0	0	1	1	Multiple problems
78	complete	GP Partner / Principal	East of England	NHS Bedfordshire, Luton and Milton Keynes ICB		Male		46 to 55	12,501 patients or more	0	1	0	1	0	0	0	0	0	0	0	0	Yes	40-50 hours	26	0	0	0	0	0	0	0	0	0	0	1	0	Accurx scribe	Rarely (Errors found in less than 10% of documentation)	Minor (Slight inaccuracies that don't affect patient care)	Rarely (correct errors in less than 10% of documentation)	1	0	0	0	0	0	0	0
79	complete	Salaried GP	South West	NHS Bristol, North Somerset And South Gloucestershire ICB		Female		46 to 55	12,501 patients or more	0	0	0	0	0	1	0	1	0	1	0	0	Yes	40-50 hours	25	0	0	1	0	0	0	0	0	0	0	0	0		Sometimes (Errors found in 10-30% of documentation)	Moderate (Errors requiring clarification but not affecting immediate patient care)	Occasionally (correct errors in 10–30% of documentation)	0	0	0	0	0	0	0	0
80	complete	GP Partner / Principal	South West	NHS Gloucestershire ICB		Female		56 or over	12,501 patients or more	0	0	0	1	0	0	0	0	1	1	0	0	Yes	30-40 hours	45	0	0	0	0	0	0	0	0	0	0	1	0	Accrx	Rarely (Errors found in less than 10% of documentation)	Insignificant (No impact on patient care)	Almost always (correct errors in nearly all documentation)	0	0	1	0	0	0	1	0
81	complete	GP Partner / Principal	East Midlands	NHS Derby And Derbyshire ICB		Male		46 to 55	10,001-12,500 patients	0	0	1	0	0	0	0	0	0	0	0	0	Yes	40-50 hours	32	0	0	0	0	0	0	0	0	0	0	0	1	Tandem via AccoRx	Often (Errors found in 31-70% of documentation)	Significant (Errors that could lead to inappropriate patient care if not caught)	Almost always (correct errors in nearly all documentation)	0	0	0	0	0	0	0	0
82	complete	Salaried GP	South East	NHS Hampshire and Isle of Wight ICB		Female		36 to 45	10,001-12,500 patients	0	0	0	0	0	0	0	0	0	0	0	1	Yes	20-30 hours	18	0	0	0	0	0	0	0	0	0	0	1	0	AccurX	Sometimes (Errors found in 10-30% of documentation)	Minor (Slight inaccuracies that don't affect patient care)	Occasionally (correct errors in 10–30% of documentation)	1	0	0	0	0	0	1	0
83	complete	GP Partner / Principal	London	NHS North Central London ICB		Female		46 to 55	12,501 patients or more	0	0	1	1	0	0	0	0	0	0	0	0	Yes	10-20 hours	30	0	0	1	0	0	0	0	0	0	0	0	0		Rarely (Errors found in less than 10% of documentation)	Minor (Slight inaccuracies that don't affect patient care)	Rarely (correct errors in less than 10% of documentation)	0	0	1	0	0	0	0	0
84	complete	GP Partner / Principal	East of England	NHS Bedfordshire, Luton and Milton Keynes ICB		Male		56 or over	12,501 patients or more	0	0	0	0	0	0	0	0	0	0	0	1	Yes	40-50 hours	30	0	0	0	0	0	0	0	0	0	0	1	0	AccuRx Scribe	Sometimes (Errors found in 10-30% of documentation)	Minor (Slight inaccuracies that don't affect patient care)	Occasionally (correct errors in 10–30% of documentation)	1	0	1	1	0	0	0	0
85	complete	GP Partner / Principal	London	NHS North Central London ICB		Female		36 to 45	12,501 patients or more	0	0	0	0	0	0	0	0	0	0	0	1	Yes	30-40 hours	35	0	0	1	0	0	0	0	0	0	0	0	0		Sometimes (Errors found in 10-30% of documentation)	Significant (Errors that could lead to inappropriate patient care if not caught)	Almost always (correct errors in nearly all documentation)	0	0	0	0	0	0	0	0
86	complete	GP Partner / Principal	North East	NHS West Yorkshire ICB		Male		56 or over	5,001-7,500 patients	0	1	0	0	0	0	0	0	0	0	1	0	Yes	40-50 hours	35	0	0	1	0	0	0	0	0	0	0	0	0		Sometimes (Errors found in 10-30% of documentation)	Insignificant (No impact on patient care)	Almost always (correct errors in nearly all documentation)	0	1	0	0	0	0	0	0
87	complete	GP Partner / Principal	South East	NHS Hampshire and Isle of Wight ICB		Male		46 to 55	12,501 patients or more	0	0	0	0	0	0	0	0	0	0	0	1	Yes	More than 50 hours	30	0	0	1	0	0	0	0	0	0	0	0	0		Always (Errors found in nearly all documentation)	Minor (Slight inaccuracies that don't affect patient care)	Almost always (correct errors in nearly all documentation)	0	0	0	0	0	0	0	0
88	complete	Salaried GP	Yorkshire and Humber	NHS Suffolk and North East Essex ICB		Female		36 to 45	10,001-12,500 patients	0	0	0	0	0	0	0	0	0	0	0	1	Yes	20-30 hours	30	0	0	1	0	0	0	0	0	0	0	0	0		Sometimes (Errors found in 10-30% of documentation)	Significant (Errors that could lead to inappropriate patient care if not caught)	Almost always (correct errors in nearly all documentation)	0	0	0	0	0	0	0	0
89	complete	Salaried GP	London	NHS South East London ICB		Female		36 to 45	12,501 patients or more	0	0	0	0	0	0	0	0	0	0	0	1	Yes	20-30 hours	24	0	0	1	0	0	0	0	0	0	0	0	0		Sometimes (Errors found in 10-30% of documentation)	Moderate (Errors requiring clarification but not affecting immediate patient care)	Occasionally (correct errors in 10–30% of documentation)	0	0	0	0	0	0	0	0
90	complete	GP Partner / Principal	South East	NHS Surrey Heartlands ICB		Male		36 to 45	12,501 patients or more	0	0	0	0	0	0	0	0	0	0	0	1	Yes	30-40 hours	30	0	0	1	0	0	0	0	0	0	0	0	0		Rarely (Errors found in less than 10% of documentation)	Moderate (Errors requiring clarification but not affecting immediate patient care)	Almost always (correct errors in nearly all documentation)	0	0	0	0	0	0	0	0
91	complete	GP Partner / Principal	East of England	NHS Mid and South Essex ICB		Male		56 or over	12,501 patients or more	0	0	0	0	0	0	0	0	0	0	0	1	Yes	More than 50 hours	25	0	0	1	0	0	0	0	0	0	0	0	0		Sometimes (Errors found in 10-30% of documentation)	Moderate (Errors requiring clarification but not affecting immediate patient care)	Almost always (correct errors in nearly all documentation)	0	0	1	0	0	0	1	0
92	complete	Salaried GP	South West	NHS Gloucestershire ICB		Male		36 to 45	12,501 patients or more	0	1	1	0	0	0	0	0	0	0	0	0	Yes	30-40 hours	28	0	0	0	0	0	0	0	0	0	0	1	0	AccuRx	Often (Errors found in 31-70% of documentation)	Significant (Errors that could lead to inappropriate patient care if not caught)	Often (correct errors in 31–70% of documentation)	0	0	0	0	0	0	0	0
93	complete	GP Partner / Principal	East of England	NHS Cambridgeshire And Peterborough ICB		Male		36 to 45	12,501 patients or more	0	0	0	0	0	0	0	0	0	0	0	1	Yes	40-50 hours	28	0	0	1	0	0	0	0	0	0	0	1	0	AccuRx scribe	Sometimes (Errors found in 10-30% of documentation)	Moderate (Errors requiring clarification but not affecting immediate patient care)	Occasionally (correct errors in 10–30% of documentation)	0	0	1	1	0	0	0	0
94	complete	Locum GP	Wales	NHS Tayside		Male		46 to 55	5,001-7,500 patients	0	0	1	0	0	0	0	0	0	0	0	0	Yes	30-40 hours	30	0	0	1	0	0	0	0	0	0	0	0	0		Often (Errors found in 31-70% of documentation)	Minor (Slight inaccuracies that don't affect patient care)	Almost always (correct errors in nearly all documentation)	1	0	0	0	0	0	0	0
95	complete	GP Partner / Principal	South West	NHS Bristol, North Somerset And South Gloucestershire ICB		Male		36 to 45	12,501 patients or more	0	0	0	0	0	0	0	0	0	0	0	1	Yes	30-40 hours	32	0	0	1	0	0	0	0	0	0	0	0	0		Often (Errors found in 31-70% of documentation)	Moderate (Errors requiring clarification but not affecting immediate patient care)	Almost always (correct errors in nearly all documentation)	0	0	0	0	0	0	0	0
96	complete	GP Registrar	East of England	NHS Bedfordshire, Luton and Milton Keynes ICB		Male		35 or under	7,501-10,000 patients	0	0	0	0	0	0	0	0	0	0	0	1	Yes	30-40 hours	22	0	0	1	0	0	0	0	0	0	0	0	0		Often (Errors found in 31-70% of documentation)	Minor (Slight inaccuracies that don't affect patient care)	Almost always (correct errors in nearly all documentation)	0	0	0	0	0	0	0	0
97	complete	Salaried GP	London	NHS North Central London ICB		Prefer not to say		36 to 45	10,001-12,500 patients	0	0	0	0	0	0	0	0	0	0	0	1	Yes	30-40 hours	30	0	0	1	0	0	0	0	0	0	0	0	0		Sometimes (Errors found in 10-30% of documentation)	Minor (Slight inaccuracies that don't affect patient care)	Almost always (correct errors in nearly all documentation)	0	1	0	0	1	1	1	0
98	complete	GP Partner / Principal	West Midlands	NHS Coventry and Warwickshire ICB		Female		56 or over	5,001-7,500 patients	0	0	0	0	0	0	0	0	0	0	0	1	Yes	20-30 hours	28	0	0	0	0	0	0	0	0	0	0	1	0	Accurx scribe	Sometimes (Errors found in 10-30% of documentation)	Minor (Slight inaccuracies that don't affect patient care)	Occasionally (correct errors in 10–30% of documentation)	0	0	1	0	0	0	0	0
99	complete	GP Partner / Principal	South East	NHS Sussex ICB		Male		56 or over	12,501 patients or more	0	0	0	0	0	0	0	0	0	0	0	1	Yes	20-30 hours	25	0	0	1	0	0	0	0	0	0	0	0	0		Often (Errors found in 31-70% of documentation)	Moderate (Errors requiring clarification but not affecting immediate patient care)	Almost always (correct errors in nearly all documentation)	0	0	0	0	0	0	0	0
100	complete	GP Partner / Principal	East Midlands	NHS Nottingham and Nottinghamshire ICB		Female		46 to 55	12,501 patients or more	0	0	0	0	0	0	0	1	0	0	0	0	Yes	40-50 hours	28	0	0	1	0	0	0	0	0	0	0	0	0		Sometimes (Errors found in 10-30% of documentation)	Insignificant (No impact on patient care)	Almost always (correct errors in nearly all documentation)	0	0	0	0	0	0	0	0
101	complete	GP Partner / Principal	London	NHS South West London ICB		Female		36 to 45	12,501 patients or more	0	0	0	0	0	0	0	0	0	1	0	0	Yes	30-40 hours	32	0	0	1	0	0	0	0	0	0	0	0	0		Often (Errors found in 31-70% of documentation)	Minor (Slight inaccuracies that don't affect patient care)	Often (correct errors in 31–70% of documentation)	0	0	1	0	0	0	1	0
102	complete	Salaried GP	London	NHS South West London ICB		Female		46 to 55	12,501 patients or more	0	0	0	0	0	0	0	0	0	0	1	0	Yes	40-50 hours	50	0	0	0	0	0	0	0	0	0	0	0	1	Other	Always (Errors found in nearly all documentation)	Moderate (Errors requiring clarification but not affecting immediate patient care)	Almost always (correct errors in nearly all documentation)	0	0	0	0	0	0	0	0
103	complete	GP Partner / Principal	South East	NHS Sussex ICB		Male		46 to 55	12,501 patients or more	0	0	0	0	0	0	0	0	0	0	0	1	Yes	10-20 hours	25	0	0	0	0	0	0	0	0	0	0	0	1	Lexacom	Often (Errors found in 31-70% of documentation)	Moderate (Errors requiring clarification but not affecting immediate patient care)	Almost always (correct errors in nearly all documentation)	1	1	1	1	1	1	1	0
104	complete	Salaried GP	East Midlands	NHS Leicester, Leicestershire And Rutland ICB		Male		35 or under	12,501 patients or more	0	1	0	0	1	0	1	0	0	0	0	0	Yes	10-20 hours	30	0	0	1	0	0	0	0	0	0	0	0	0		Rarely (Errors found in less than 10% of documentation)	Minor (Slight inaccuracies that don't affect patient care)	Rarely (correct errors in less than 10% of documentation)	1	0	1	0	0	0	0	0
105	complete	GP Partner / Principal	North West	NHS North East and North Cumbria ICB		Female		46 to 55	10,001-12,500 patients	0	0	0	0	0	0	0	0	0	0	0	1	Yes	30-40 hours	28	0	0	1	0	0	0	0	0	0	0	0	0		Sometimes (Errors found in 10-30% of documentation)	Minor (Slight inaccuracies that don't affect patient care)	Almost always (correct errors in nearly all documentation)	0	0	0	1	0	0	1	0
106	complete	Salaried GP	North West	NHS Cheshire and Merseyside ICB		Male		36 to 45	12,501 patients or more	0	0	0	0	0	0	0	0	0	0	0	1	Yes	30-40 hours	33	0	0	1	0	0	0	0	0	0	0	0	0		Often (Errors found in 31-70% of documentation)	Significant (Errors that could lead to inappropriate patient care if not caught)	Almost always (correct errors in nearly all documentation)	0	0	0	0	0	0	0	0
107	complete	GP Partner / Principal	South East	NHS Frimley ICB		Female		36 to 45	5,001-7,500 patients	0	0	0	0	0	0	0	1	0	0	0	0	Yes	20-30 hours	40	0	0	0	0	0	0	0	0	0	0	1	0	AccuRx	Rarely (Errors found in less than 10% of documentation)	Insignificant (No impact on patient care)	Rarely (correct errors in less than 10% of documentation)	0	0	0	1	0	0	1	0
108	complete	Salaried GP	Wales	Hywel Dda University Health Board		Female		35 or under	7,501-10,000 patients	0	0	0	0	0	0	0	0	0	0	0	1	Yes	20-30 hours	28	0	0	1	0	0	0	0	0	0	0	0	0		Sometimes (Errors found in 10-30% of documentation)	Moderate (Errors requiring clarification but not affecting immediate patient care)	Often (correct errors in 31–70% of documentation)	0	0	0	0	0	0	0	0
109	complete	GP Registrar	South East	NHS Sussex ICB		Male		36 to 45	Up to 5,000 patients	0	0	0	0	0	0	0	0	0	0	0	1	Yes	40-50 hours	15	0	0	1	0	0	0	0	0	0	0	0	0		Sometimes (Errors found in 10-30% of documentation)	Moderate (Errors requiring clarification but not affecting immediate patient care)	Occasionally (correct errors in 10–30% of documentation)	0	0	1	0	0	0	1	0
110	complete	Salaried GP	West Midlands	NHS Black Country ICB		Prefer not to say		35 or under	5,001-7,500 patients	0	0	0	0	0	0	0	0	0	0	0	1	Yes	30-40 hours	30	0	0	1	0	0	0	0	0	0	0	0	0		Always (Errors found in nearly all documentation)	Significant (Errors that could lead to inappropriate patient care if not caught)	Almost always (correct errors in nearly all documentation)	1	1	1	1	1	0	1	0
111	complete	Salaried GP	London	NHS South West London ICB		Female		36 to 45	5,001-7,500 patients	0	0	0	0	1	0	0	0	0	0	0	0	Yes	30-40 hours	8	0	0	1	0	0	0	0	0	0	0	0	0		Rarely (Errors found in less than 10% of documentation)	Insignificant (No impact on patient care)	Rarely (correct errors in less than 10% of documentation)	0	0	0	0	0	0	0	0
112	complete	GP Partner / Principal	East of England	NHS Norfolk and Waveney ICB		Female		36 to 45	12,501 patients or more	0	0	0	0	0	0	0	0	0	0	0	1	Yes	20-30 hours	26	0	0	1	0	0	0	0	0	0	0	0	0		Rarely (Errors found in less than 10% of documentation)	Minor (Slight inaccuracies that don't affect patient care)	Rarely (correct errors in less than 10% of documentation)	0	0	0	0	0	0	0	0
113	complete	GP Registrar	Scotland	NHS Forth Valley		Female		35 or under	7,501-10,000 patients	0	0	0	0	0	0	0	0	0	0	0	1	Yes	20-30 hours	20	0	0	1	0	0	0	0	0	0	0	0	0		Sometimes (Errors found in 10-30% of documentation)	Moderate (Errors requiring clarification but not affecting immediate patient care)	Occasionally (correct errors in 10–30% of documentation)	0	0	0	0	0	0	0	0
114	complete	GP Partner / Principal	Yorkshire and Humber	NHS Humber and North Yorkshire ICB		Male		36 to 45	5,001-7,500 patients	0	0	0	0	0	0	0	0	0	0	0	1	Yes	10-20 hours	20	0	0	1	0	0	0	0	0	0	0	0	0		Sometimes (Errors found in 10-30% of documentation)	Moderate (Errors requiring clarification but not affecting immediate patient care)	Often (correct errors in 31–70% of documentation)	1	0	1	0	0	0	1	0
115	complete	GP Partner / Principal	West Midlands	NHS Black Country ICB		Male		36 to 45	10,001-12,500 patients	0	0	0	0	0	0	0	0	0	0	0	1	Yes	30-40 hours	30	0	0	1	0	0	0	0	0	0	0	1	0	accurx	Sometimes (Errors found in 10-30% of documentation)	Significant (Errors that could lead to inappropriate patient care if not caught)	Almost always (correct errors in nearly all documentation)	0	0	1	0	0	1	1	0
116	complete	Salaried GP	East Midlands	NHS Leicester, Leicestershire And Rutland ICB		Female		46 to 55	5,001-7,500 patients	0	0	0	0	0	0	0	0	0	0	0	1	Yes	40-50 hours	30	0	0	1	0	0	0	0	0	0	0	0	0		Often (Errors found in 31-70% of documentation)	Moderate (Errors requiring clarification but not affecting immediate patient care)	Almost always (correct errors in nearly all documentation)	1	0	0	0	0	0	0	0
117	complete	Salaried GP	South West	NHS Dorset ICB		Female		46 to 55	12,501 patients or more	0	0	0	0	0	0	0	0	0	0	0	1	Yes	30-40 hours	30	0	0	1	0	0	0	0	0	0	0	0	0		Rarely (Errors found in less than 10% of documentation)	Minor (Slight inaccuracies that don't affect patient care)	Occasionally (correct errors in 10–30% of documentation)	0	0	1	0	0	0	1	0
118	complete	GP Partner / Principal	London	NHS South West London ICB		Male		46 to 55	7,501-10,000 patients	0	0	0	0	0	0	0	0	0	0	0	1	Yes	40-50 hours	26	0	0	1	0	0	0	0	0	0	0	0	0		Sometimes (Errors found in 10-30% of documentation)	Minor (Slight inaccuracies that don't affect patient care)	Rarely (correct errors in less than 10% of documentation)	1	0	0	1	0	1	1	0
119	complete	GP Partner / Principal	South West	NHS Gloucestershire ICB		Male		46 to 55	12,501 patients or more	0	0	0	0	0	0	0	0	0	0	1	0	Yes	More than 50 hours	30	0	0	1	0	0	0	0	0	0	0	0	0		Often (Errors found in 31-70% of documentation)	Minor (Slight inaccuracies that don't affect patient care)	Almost always (correct errors in nearly all documentation)	1	1	0	0	1	0	0	0
120	complete	Salaried GP	East Midlands	NHS Leicester, Leicestershire And Rutland ICB		Male		35 or under	10,001-12,500 patients	0	0	0	0	0	0	0	0	0	0	0	1	Yes	20-30 hours	25	0	0	1	0	0	0	0	0	0	0	0	0		Sometimes (Errors found in 10-30% of documentation)	Moderate (Errors requiring clarification but not affecting immediate patient care)	Occasionally (correct errors in 10–30% of documentation)	0	0	0	0	0	0	0	0
121	complete	Salaried GP	East of England	NHS Bedfordshire, Luton and Milton Keynes ICB		Male		36 to 45	12,501 patients or more	0	0	0	0	0	0	0	0	0	0	0	1	Yes	40-50 hours	35	0	0	1	0	0	0	0	0	0	0	1	0	Accurx	Always (Errors found in nearly all documentation)	Significant (Errors that could lead to inappropriate patient care if not caught)	Almost always (correct errors in nearly all documentation)	1	0	1	1	1	1	1	0
122	complete	Salaried GP	London	NHS North Central London ICB		Female		36 to 45	10,001-12,500 patients	0	0	0	0	0	0	0	0	0	0	0	1	Yes	30-40 hours	32	0	0	1	0	0	0	0	0	0	0	0	0		Sometimes (Errors found in 10-30% of documentation)	Significant (Errors that could lead to inappropriate patient care if not caught)	Almost always (correct errors in nearly all documentation)	1	0	1	1	1	0	0	0
123	complete	GP Partner / Principal	South West	NHS Devon ICB		Male		36 to 45	7,501-10,000 patients	0	0	0	0	0	0	0	0	0	0	0	1	Yes	30-40 hours	25	0	0	0	0	0	0	0	0	0	0	1	0	AccuRx scribe	Sometimes (Errors found in 10-30% of documentation)	Significant (Errors that could lead to inappropriate patient care if not caught)	Often (correct errors in 31–70% of documentation)	0	0	0	0	0	0	0	0
124	complete	Salaried GP	East Midlands	NHS Nottingham and Nottinghamshire ICB		Male		36 to 45	5,001-7,500 patients	0	0	0	0	0	0	0	0	0	0	0	1	Yes	40-50 hours	28	0	0	1	0	0	0	0	0	0	0	0	0		Sometimes (Errors found in 10-30% of documentation)	Minor (Slight inaccuracies that don't affect patient care)	Often (correct errors in 31–70% of documentation)	0	0	0	0	0	0	0	0
125	complete	GP Partner / Principal	Yorkshire and Humber	NHS Humber and North Yorkshire ICB		Male		46 to 55	12,501 patients or more	0	0	0	0	0	0	0	0	0	0	0	1	Yes	40-50 hours	40	0	0	1	0	0	0	0	0	0	0	0	0		Always (Errors found in nearly all documentation)	Moderate (Errors requiring clarification but not affecting immediate patient care)	Almost always (correct errors in nearly all documentation)	0	0	0	0	0	0	0	0
126	complete	Salaried GP	London	NHS South West London ICB		Male		46 to 55	7,501-10,000 patients	1	0	0	0	0	0	0	0	0	0	0	0	Yes	30-40 hours	30	0	0	1	0	0	0	0	0	0	0	1	0	AccuRx scribe	Often (Errors found in 31-70% of documentation)	Significant (Errors that could lead to inappropriate patient care if not caught)	Often (correct errors in 31–70% of documentation)	1	0	1	1	0	0	1	0
127	complete	GP Partner / Principal	London	NHS North East London ICB		Male		46 to 55	5,001-7,500 patients	0	0	0	0	0	0	0	0	0	0	0	1	Yes	30-40 hours	36	0	0	1	0	0	0	0	0	0	0	0	0		Sometimes (Errors found in 10-30% of documentation)	Minor (Slight inaccuracies that don't affect patient care)	Occasionally (correct errors in 10–30% of documentation)	1	0	0	1	0	0	1	0
128	complete	GP Partner / Principal	East of England	NHS Mid and South Essex ICB		Male		46 to 55	7,501-10,000 patients	0	0	0	0	0	0	0	0	0	0	0	1	Yes	More than 50 hours	28	0	0	1	0	0	0	0	0	0	0	0	0		Sometimes (Errors found in 10-30% of documentation)	Minor (Slight inaccuracies that don't affect patient care)	Occasionally (correct errors in 10–30% of documentation)	0	0	0	0	0	1	1	1	Place names
129	complete	GP Partner / Principal	East Midlands	NHS Derby And Derbyshire ICB		Male		56 or over	12,501 patients or more	0	0	0	1	0	0	0	0	0	0	0	0	Yes	30-40 hours	20	0	0	1	0	0	0	0	0	0	0	0	0		Sometimes (Errors found in 10-30% of documentation)	Moderate (Errors requiring clarification but not affecting immediate patient care)	Often (correct errors in 31–70% of documentation)	0	0	1	1	0	0	0	0
130	complete	Salaried GP	London	NHS South West London ICB		Female		36 to 45	5,001-7,500 patients	0	0	0	0	0	0	0	0	0	0	0	1	Yes	30-40 hours	30	0	0	1	0	0	0	0	0	0	0	0	0		Often (Errors found in 31-70% of documentation)	Moderate (Errors requiring clarification but not affecting immediate patient care)	Often (correct errors in 31–70% of documentation)	0	0	0	0	0	0	1	0
131	complete	Salaried GP	London	NHS South West London ICB		Female		36 to 45	7,501-10,000 patients	0	1	1	0	0	0	0	0	0	0	0	0	Yes	40-50 hours	25	0	0	1	0	0	0	0	0	0	0	0	0		Sometimes (Errors found in 10-30% of documentation)	Minor (Slight inaccuracies that don't affect patient care)	Occasionally (correct errors in 10–30% of documentation)	0	0	0	1	0	0	1	0
132	complete	GP Partner / Principal	South West	NHS Bath And North East Somerset, Swindon and Wiltshire ICB		Male		46 to 55	12,501 patients or more	0	0	0	0	0	0	0	0	0	0	0	1	Yes	30-40 hours	26	0	0	1	0	0	0	0	0	0	0	0	1	Anima	Sometimes (Errors found in 10-30% of documentation)	Moderate (Errors requiring clarification but not affecting immediate patient care)	Almost always (correct errors in nearly all documentation)	0	0	1	0	0	0	1	0
133	complete	GP Partner / Principal	Scotland	NHS Forth Valley		Male		56 or over	Up to 5,000 patients	0	0	0	0	0	0	0	0	0	0	0	1	Yes	20-30 hours	6	0	0	1	0	0	0	0	0	0	0	0	0		Sometimes (Errors found in 10-30% of documentation)	Minor (Slight inaccuracies that don't affect patient care)	Often (correct errors in 31–70% of documentation)	0	0	0	0	0	0	0	0
134	complete	Salaried GP	West Midlands	NHS Coventry and Warwickshire ICB		Female		36 to 45	7,501-10,000 patients	0	0	0	0	0	0	0	0	0	0	1	0	Yes	30-40 hours	30	0	0	1	0	0	0	0	0	0	0	1	0	Accrx	Sometimes (Errors found in 10-30% of documentation)	Minor (Slight inaccuracies that don't affect patient care)	Occasionally (correct errors in 10–30% of documentation)	1	0	0	1	1	1	1	0
135	complete	GP Partner / Principal	South West	NHS Bath And North East Somerset, Swindon and Wiltshire ICB		Male		36 to 45	7,501-10,000 patients	0	0	0	0	0	0	0	0	0	0	0	1	Yes	Fewer than 10 hours	36	0	0	1	0	0	0	0	0	0	0	0	0		Often (Errors found in 31-70% of documentation)	Moderate (Errors requiring clarification but not affecting immediate patient care)	Almost always (correct errors in nearly all documentation)	0	0	0	0	0	0	0	0
136	complete	Salaried GP	West Midlands	NHS Shropshire, Telford and Wrekin ICB		Female		46 to 55	12,501 patients or more	0	0	0	0	0	0	0	0	0	0	1	0	Yes	10-20 hours	25	0	0	1	0	0	0	0	0	0	0	0	0		Sometimes (Errors found in 10-30% of documentation)	Moderate (Errors requiring clarification but not affecting immediate patient care)	Almost always (correct errors in nearly all documentation)	0	0	0	0	0	0	0	0
137	complete	Salaried GP	East Midlands	NHS Leicester, Leicestershire And Rutland ICB		Female		36 to 45	7,501-10,000 patients	0	0	0	0	0	0	0	0	0	0	0	1	Yes	20-30 hours	40	0	0	1	0	0	0	0	0	0	0	0	0		Often (Errors found in 31-70% of documentation)	Insignificant (No impact on patient care)	Almost always (correct errors in nearly all documentation)	0	0	1	0	0	0	0	0
138	complete	GP Partner / Principal	South East	NHS Frimley ICB		Male		46 to 55	12,501 patients or more	0	0	1	0	0	1	0	0	0	0	0	0	Yes	More than 50 hours	40	0	0	1	0	0	0	0	0	0	0	0	0		Sometimes (Errors found in 10-30% of documentation)	Minor (Slight inaccuracies that don't affect patient care)	Occasionally (correct errors in 10–30% of documentation)	0	0	0	0	1	1	1	0
139	complete	Salaried GP	South East	NHS Hampshire and Isle of Wight ICB		Female		56 or over	7,501-10,000 patients	0	0	0	1	0	0	0	0	0	0	0	0	Yes	10-20 hours	20	0	0	1	0	0	0	0	0	0	0	0	0		Sometimes (Errors found in 10-30% of documentation)	Minor (Slight inaccuracies that don't affect patient care)	Rarely (correct errors in less than 10% of documentation)	1	0	1	0	0	1	1	0
140	complete	GP Partner / Principal	South West	NHS Cornwall and the Isles of Scilly ICB		Male		46 to 55	12,501 patients or more	0	0	0	0	0	0	0	0	0	0	0	1	Yes	40-50 hours	30	0	0	1	0	0	0	0	0	0	0	0	0		Rarely (Errors found in less than 10% of documentation)	Insignificant (No impact on patient care)	Often (correct errors in 31–70% of documentation)	0	0	0	0	0	0	0	0
141	complete	GP Partner / Principal	London	NHS South West London ICB		Female		46 to 55	Up to 5,000 patients	0	0	0	0	0	0	0	0	0	0	1	0	Yes	20-30 hours	20	0	0	1	0	0	0	0	0	0	0	0	0		Sometimes (Errors found in 10-30% of documentation)	Moderate (Errors requiring clarification but not affecting immediate patient care)	Occasionally (correct errors in 10–30% of documentation)	1	0	0	1	1	0	1	0
[truncated: 9 more columns]
